# Supplementary material for: A wind-albedo-wind feedback driven by landscape evolution
Source: Nat Commun. 2020 Jan 3;11:96. doi: 10.1038/s41467-019-13661-w (PMC6941990; doi:10.1038/s41467-019-13661-w)
Supplement: Supplementary file 4 — Supplementary Data 1 [file 41467_2019_13661_MOESM4_ESM.xlsx]

## Sheet: Sheet1
Supplementary Data 1: Spring Model Variable Output for Hami Basin (Domain 3)
Simulation	Variable (Unit)	Mean	% Difference from WRF_Control	Standard Deviation	% Difference from WRF_Control	Median	% Difference from WRF_Control	Maximum	% Difference from WRF_Control	Minimum	% Difference from WRF_Control
WRF_Control	2-Meter Temperature (K)	290.808		10.5925		292.552		317.879		260.442
	Sensible Heat Flux (W/m2)	95.1673		157.083		-0.943346		660.291		-123.554
	10-Meter Horizontal Wind Speed (m/s)	5.04679		3.68912		4.17813		33.2388		0.00186679
	Surface Vertical Wind Speed (m/s)	-0.0167437		0.0784479		-0.00480937		0.991941		-1.12069
	Vertical Wind Speed Averaged <~900m (m/s)	0.00484823		0.168262		-0.00046848		2.2738		-3.18336
	Surface Turbulent Kinetic Energy (m2/s2)	0.34278		0.512395		0.16518		8.07304		*
	Turbulent Kinetic Energy Averaged <~900m (m2/s2)	0.557337		0.625029		0.236104		6.41049		*
	Planetary Boundary Layer Height (m)	1109.34		1110.86		771.243		8837.5		50.8263
Albedo_50	2-Meter Temperature (K)	288.262	-0.875687	10.3985	-1.83139	290.284	-0.775434	314.071	-1.19799	259.284	-0.444851
	Sensible Heat Flux (W/m2)	29.8092	-68.6771	75.874	-51.698	-6.30522	568.389	343.339	-48.0018	-135.607	9.75563
	10-Meter Horizontal Wind Speed (m/s)	4.34321	-13.9412	3.42993	-7.02605	3.60725	-13.6635	31.5365	-5.12152	0.00197203	5.63739
	Surface Vertical Wind Speed (m/s)	-0.0217546	29.9268	0.0739588	-5.72231	-0.00729773	51.7398	0.891931	-10.0822	-1.14156	1.86145
	Vertical Wind Speed Averaged <~900m (m/s)	-0.00309059	-163.747	0.0997855	-40.6965	-0.00477865	920.033	2.17982	-4.13294	-1.96537	-38.2612
	Surface Turbulent Kinetic Energy (m2/s2)	0.258199	-24.6751	0.454914	-11.2181	0.1	-39.4599	7.24798	-10.22	*	*
	Turbulent Kinetic Energy Averaged <~900m (m2/s2)	0.275345	-50.5963	0.33123	-47.0056	0.131449	-44.3259	5.45475	-14.909	*	*
	Planetary Boundary Layer Height (m)	631.862	-43.0414	755.703	-31.9711	360.746	-53.2254	8436.86	-4.53346	50.6215	-0.403008
Albedo_40	2-Meter Temperature (K)	289.235	-0.540896	10.4685	-1.17091	291.12	-0.489485	315.245	-0.828686	259.782	-0.2535
	Sensible Heat Flux (W/m2)	48.2165	-49.3351	98.5738	-37.2472	-5.01249	431.352	434.844	-34.1435	-134.395	8.77407
	10-Meter Horizontal Wind Speed (m/s)	4.57292	-9.38954	3.51441	-4.73605	3.80426	-8.94844	32.3312	-2.73051	0.00386437	107.006
	Surface Vertical Wind Speed (m/s)	-0.0198534	18.5723	0.0758862	-3.26548	-0.00607849	26.3885	0.918054	-7.44871	-1.02539	-8.50417
	Vertical Wind Speed Averaged <~900m (m/s)	-0.00135971	-128.046	0.111788	-33.5634	-0.00356791	661.593	2.06455	-9.20265	-2.06366	-35.1735
	Surface Turbulent Kinetic Energy (m2/s2)	0.282986	-17.4439	0.47401	-7.49143	0.109096	-33.9532	7.62818	-5.51049	*	*
	Turbulent Kinetic Energy Averaged <~900m (m2/s2)	0.350258	-37.155	0.40068	-35.8941	0.156441	-33.7409	5.42939	-15.3047	*	*
	Planetary Boundary Layer Height (m)	784.736	-29.2607	865.761	-22.0636	513.827	-33.3768	8585.56	-2.85081	50.7118	-0.225281
Albedo_30	2-Meter Temperature (K)	289.961	-0.291285	10.529	-0.599226	291.779	-0.264291	315.892	-0.625071	260.005	-0.167891
	Sensible Heat Flux (W/m2)	66.7763	-29.8327	121.6	-22.5884	-3.66878	288.911	504.711	-23.5624	-127.055	2.83368
	10-Meter Horizontal Wind Speed (m/s)	4.7705	-5.47456	3.59856	-2.45478	3.9561	-5.31431	33.0136	-0.6775	0.000590481	-68.3692
	Surface Vertical Wind Speed (m/s)	-0.0184155	9.98421	0.0771978	-1.59345	-0.00534337	11.1034	0.918429	-7.41088	-1.16031	3.53448
	Vertical Wind Speed Averaged <~900m (m/s)	0.000802193	-83.4539	0.130652	-22.352	-0.00231193	393.497	2.15045	-5.42481	-2.01753	-36.6227
	Surface Turbulent Kinetic Energy (m2/s2)	0.307357	-10.3341	0.491313	-4.11448	0.129984	-21.3074	8.00234	-0.875766	*	*
	Turbulent Kinetic Energy Averaged <~900m (m2/s2)	0.433437	-22.2306	0.487845	-21.9485	0.18736	-20.6454	6.13622	-4.2785	*	*
	Planetary Boundary Layer Height (m)	925.062	-16.6111	973.879	-12.3307	559.05	-27.5132	8688.03	-1.69136	50.7318	-0.185896
Albedo_20	2-Meter Temperature (K)	290.539	-0.0924321	10.5768	-0.148246	292.304	-0.0848703	317.436	-0.139273	260.379	-0.0243509
	Sensible Heat Flux (W/m2)	85.418	-10.2444	144.528	-7.99239	-1.87048	98.2811	604.31	-8.47821	-123.828	0.221657
	10-Meter Horizontal Wind Speed (m/s)	4.94935	-1.93077	3.6639	-0.683712	4.09777	-1.92351	32.8918	-1.04392	0.00251052	34.4828
	Surface Vertical Wind Speed (m/s)	-0.0172063	2.76241	0.0781183	-0.420152	-0.00480138	-0.166067	0.984482	-0.75189	-1.1471	2.3564
	Vertical Wind Speed Averaged <~900m (m/s)	0.00339379	-29.9993	0.155074	-7.83772	-0.00105783	125.8	2.18587	-3.86681	-1.83849	-42.2468
	Surface Turbulent Kinetic Energy (m2/s2)	0.330586	-3.55743	0.505753	-1.29633	0.15232	-7.78544	7.88466	-2.33347	*	*
	Turbulent Kinetic Energy Averaged <~900m (m2/s2)	0.515793	-7.45397	0.577307	-7.63511	0.220205	-6.73414	6.81749	6.349	*	*
	Planetary Boundary Layer Height (m)	1048.43	-5.4898	1064.83	-4.14368	749.242	-2.85274	8824.73	-0.144537	50.7941	-0.0634062
Albedo_10	2-Meter Temperature (K)	291.02	0.0727868	10.6077	0.143734	292.745	0.0659985	317.443	-0.137257	260.47	0.0105935
	Sensible Heat Flux (W/m2)	103.701	8.96709	167.475	6.61558	0.131042	-113.891	716.274	8.4786	-134.188	8.60686
	10-Meter Horizontal Wind Speed (m/s)	5.13156	1.67974	3.72087	0.860494	4.24236	1.53728	32.9216	-0.954327	0.00222843	19.372
	Surface Vertical Wind Speed (m/s)	-0.0163719	-2.22059	0.078747	0.381349	-0.00474371	-1.36533	0.985449	-0.654404	-1.06424	-5.03775
	Vertical Wind Speed Averaged <~900m (m/s)	0.0061899	27.6735	0.180819	7.46262	9.90357e-05	-121.14	2.30094	1.19388	-2.61898	-17.7291
	Surface Turbulent Kinetic Energy (m2/s2)	0.354184	3.32682	0.517868	1.06794	0.175823	6.44367	7.8802	-2.38871	*	*
	Turbulent Kinetic Energy Averaged <~900m (m2/s2)	0.591906	6.20255	0.662539	6.00134	0.250925	6.27712	6.13476	-4.30128	*	*
	Planetary Boundary Layer Height (m)	1153.69	3.99875	1139.83	2.60854	783.59	1.60087	8772.38	-0.736939	50.8308	0.00888516
* A minimum value for both the surface TKE and averaged <~900m TKE is not reported for all simulations.
